# Supplementary material for: Antenatal Corticosteroids: Short-Term Gains, Long-Term Questions—A Meta-Analysis
Source: Pharmaceuticals (Basel). 2026 Jul 17;19(7):1098. doi: 10.3390/ph19071098 (PMC13414703; doi:10.3390/ph19071098)
Supplement: Supplementary file 1 [file pharmaceuticals-19-01098-s001.zip]

Archive with 2 entries (2 files):
- pharmaceuticals-4417303-supplementary.pdf
- pharmaceuticals-4417303_PRISMA_2020_checklist.pdf
